# Supplementary material for: Reproducibility of Gene Expression Signatures in Diffuse Large B-Cell Lymphoma
Source: Cancers (Basel). 2022 Mar 5;14(5):1346. doi: 10.3390/cancers14051346 (PMC8909016; doi:10.3390/cancers14051346)
Supplement: Supplementary file 1 [file cancers-14-01346-s001.zip]

Archive with 1 entries (1 files):
- cancers-1553472-supplementary.pdf
